# Supplementary material for: Comparative Oncology: Cross-Sectional Single-Cell Transcriptomic Profiling of the Tumor Microenvironment Across Seven Human Cancers
Source: Cancers (Basel). 2025 Oct 31;17(21):3527. doi: 10.3390/cancers17213527 (PMC12609998; doi:10.3390/cancers17213527)
Supplement: Supplementary file 1 [file cancers-17-03527-s001.zip]

Archive with 1 entries (1 files):
- cancers-3897416-supplementary.pdf
